# Supplementary material for: Impact of gallstone disease on the risk of stroke and coronary artery disease: evidence from prospective observational studies and genetic analyses
Source: BMC Med. 2023 Sep 13;21:353. doi: 10.1186/s12916-023-03072-6 (PMC10500913; doi:10.1186/s12916-023-03072-6)
Supplement: Supplementary file 1 — Additional file 1: Table S1. Characteristics of genetic instruments of gallstone disease. Table S2. Data sources, sample sizes, number of IVs. Table S3. The detailed search strategy for meta-analysis. Table S4. STROBE-MR checklist of recommended items to address in reports of Mendelian randomization studies. Table S5. Characteristics of included studies in meta-analysis. Table S6. Subgroup analyses for relationship between GSD and CVD. Table S7. Significant local regions after correcting for multiple testing (P < 0.05/2,353). Table S8. Genome-wide significant SNPs identified by cross-trait meta-analysis between gallstone disease and stroke (P-CPASSOC < 5×10-8, single trait P-value < 1×10-3, clumping r2=0.2). Table S9. Genome-wide significant SNPs identified by cross-trait meta-analysis between gallstone disease and coronary artery disease (P-CPASSOC < 5×10-8, single trait P-value < 1×10-3, clumping r2=0.2). Table S10. Linear closest genes of each cross-trait analyses-identified SNP for gallstone disease and stroke. Table S11. Linear closest genes of each cross-trait analyses-identified SNP for gallstone disease and coronary artery disease. Table S12. List of SNPs in the 99% credible set identified from fine-mapping analysis for each CPASSOC-identified locus shared between gallstone disease and stroke. Table S13. List of SNPs in the 99% credible set identified from fine-mapping analysis for each CPASSOC-identified locus shared between gallstone disease and coronary artery disease. Table S14. Results from colocalization analysis for each pleiotropic locus identified from CPASSOC between gallstone disease and stroke. Table S15. Results from colocalization analysis for each pleiotropic locus identified from CPASSOC between gallstone disease and coronary artery disease. Table S16. Significant shared transcriptome-wide association analysis results between gallstone disease and coronary artery disease. Table S17. Baseline characteristics of UK Biobank participants by galls [file 12916_2023_3072_MOESM1_ESM.xlsx]

## Sheet: TOC
Additional file 1
Table S1. Characteristics of genetic instruments of gallstone disease.
Table S2. Data sources, sample sizes, number of IVs.
Table S3. The detailed search strategy for meta-analysis
Table S4. STROBE-MR checklist of recommended items to address in reports of Mendelian randomization studies.
Table S5. Characteristics of included studies in meta analysis
Table S6. Subgroup analyses for relationship between GSD and CVD.
Table S7. Significant local regions after correcting for multiple testing (P < 0.05/2,353).
Table S8. Genome-wide significant SNPs identified by cross-trait meta-analysis between gallstone disease and stroke (P-CPASSOC < 5×10-8, single trait P-value < 1×10-3, clumping r2=0.2)
Table S9. Genome-wide significant SNPs identified by cross-trait meta-analysis between gallstone disease and coronary artery disease. (P-CPASSOC < 5×10-8, single trait P-value < 1×10-3, clumping r2=0.2)
Table S10. Linear closest genes of each cross trait analyses-identified SNP for gallstone disease and stroke.
Table S11. Linear closest genes of each cross trait analyses-identified SNP for gallstone disease and coronary artery disease.
Table S12. List of SNPs in the 99% credible set identified from fine-mapping analysis for each CPASSOC-identified locus shared between gallstone disease and stroke.
Table S13. List of SNPs in the 99% credible set identified from fine-mapping analysis for each CPASSOC-identified locus shared between gallstone disease and coronary artery disease.
Table S14. Results from colocalization analysis for each pleiotropic locus identified from CPASSOC between gallstone disease and stroke.
Table S15. Results from colocalization analysis for each pleiotropic locus identified from CPASSOC between gallstone disease and coronary artery disease.
Table S16. Significant shared transcriptome-wide association analysis results between gallstone disease and coronary artery disease.
Table S17. Baseline characteristics of UK Biobank participants by gallstone disease status during follow-up for stroke.
Table S18. Baseline characteristics of UK Biobank participants by gallstone disease status during follow-up for coronary artery disease.
Table S19. Observational associations between cholecystectomy and cardiovascular diseases.
Table S20. Sex-specific observational associations between gallstone disease and cardiovascular diseases.
Table S21. Observational associations between cardiovascular diseases and gallstone disease.

## Sheet: ST1
Table S1. Characteristics of genetic instruments of gallstone disease.
SNP	CHR	BP	A1	A2	EAF	GSD			CAD			Stroke			Pleiotropic traits
						Beta	SE	P-value	Beta	SE	P-value	Beta	SE	P-value
rs11189138	10	99099397	C	T	0.405455	-0.042	0.0077	4.977e-08	0.0119463	0.00500378	0.01697	0.0023	0.0065	0.721
rs113638914	6	158402708	C	T	0.20889	0.0509	0.0093	4.102e-08	-0.00975715	0.00576689	0.09066	-0.0008	0.008	0.9204
rs11644920	16	11645013	T	A	0.312854	0.0619	0.0081	2.438e-14	0.00058513	0.00524184	0.9111	-0.0043	0.0071	0.5485
rs11887534	2	44066247	C	G	0.0656326	0.729	0.0127	0	-0.0772393	0.0104712	1.627e-13	-0.0179	0.0153	0.2405	C-reactive protein levels or LDL-cholesterol levels (pleiotropy);Gallstone disease
rs1260326	2	27730940	C	T	0.39252	0.079	0.0079	1.218e-23	0.0163546	0.00507331	0.001266	-0.0012	0.0086	0.8876	Lipid metabolism phenotypes;Gout;Uriry sodium to creatinine ratio;Total cholesterol levels;Serum uric acid levels;Triglycerides;Urate levels in overweight individuals;Fat-free mass;Alcohol use disorder (total score);Myeloid white cell count;C-reactive protein levels or triglyceride levels (pleiotropy);Lipoprotein-associated phospholipase A2 activity and mass;Red cell distribution width;Body mass …
rs13135475	4	39500244	C	T	0.461043	-0.0493	0.0076	1.194e-10	0.00700042	0.00493255	0.1558	0.0031	0.0065	0.6379
rs13280055	8	11522353	A	G	0.13301	0.0887	0.0113	3.847e-15	0.00647811	0.00787689	0.4108	0.0115	0.0101	0.2551	Gallstone disease
rs143875230	15	43278726	A	G	0.02488	0.1449	0.0263	3.621e-08	0.00948417	0.0173088	0.5837	-0.0033	0.0261	0.8977
rs144846334	13	103737747	A	G	0.0102429	0.261	0.0365	8.321e-13	-0.0762157	0.0271602	0.005014	0.0069	0.0451	0.879
rs1476698	2	242296449	G	A	0.369899	0.0429	0.0078	3.467e-08	-0.00073329	0.00528426	0.8896	0.0027	0.0067	0.6831	Fibrinogen levels;Fibrinogen
rs17138478	17	36073320	A	C	0.128771	0.0857	0.0109	3.597e-15	0.00823694	0.00758982	0.2778	-0.0039	0.0104	0.7098	Gallstone disease
rs17219671	21	46284793	G	A	0.268658	0.0486	0.0086	1.442e-08	-0.0120908	0.00556426	0.02979	0.0052	0.0076	0.4993
rs17240268	15	90347814	A	G	0.089569	-0.1113	0.0141	3.32e-15	-0.00345227	0.00891424	0.6986	0.0195	0.0149	0.191	Gallstone disease
rs174567	11	61593005	G	A	0.350599	0.0613	0.0078	5.111e-15	0.0107739	0.00518166	0.0376	0.0153	0.0069	0.02582	Gallstone disease;Serum metabolite ratios in chronic kidney disease
rs1800961	20	43042364	T	C	0.0314801	0.2893	0.0194	4.482e-50	-0.0114037	0.0143412	0.4265	0.0193	0.0207	0.3516	LDL cholesterol levels x alcohol consumption (drinkers vs non-drinkers) interaction (2df);C-reactive protein levels or LDL-cholesterol levels (pleiotropy);C-reactive protein levels;C-reactive protein levels or HDL-cholesterol levels (pleiotropy);Neutrophil percentage of white cells;LDL cholesterol levels x alcohol consumption (regular vs non-regular drinkers) interaction (2df);HDL cholesterol;Fib…
rs1946990	22	38912771	G	A	0.361713	0.0448	0.0078	1.148e-08	0.010857	0.00507399	0.03238	-0.0056	0.0069	0.4233
rs2228375	6	17675246	C	T	0.314471	0.0624	0.008	5.945e-15	-0.00379816	0.00542687	0.484	-0.0101	0.007	0.1504
rs2290846	4	151199080	A	G	0.289928	0.1203	0.0084	4.854e-46	-0.0142874	0.00559582	0.01067	-0.0045	0.0074	0.5458	Gallstone disease;Lung function (FVC)
rs2393791	12	121423956	T	C	0.377576	0.0843	0.0079	8.366e-27	-0.0380067	0.00503751	4.532e-14	-0.004	0.0068	0.554	Gamma glutamyl transpeptidase;C-reactive protein levels;C-reactive protein and white blood cell count
rs2393969	10	65140440	C	A	0.470476	0.068	0.0076	3.456e-19	-0.00219326	0.00488197	0.6532	-0.0012	0.0064	0.8511
rs2469991	8	120347476	T	A	0.288778	-0.0503	0.0082	1.01e-09	0.00457267	0.00532086	0.3901	-0.0119	0.0069	0.08271	Gallstone disease
rs2618566	20	17844684	T	G	0.339228	0.0515	0.0081	2.046e-10	-0.0159008	0.00525335	0.002472	-0.0088	0.0073	0.2264	LDL cholesterol;Total cholesterol levels;Low density lipoprotein cholesterol levels;LDL cholesterol x physical activity interaction (2df test)
rs28601761	8	126500031	G	C	0.420452	0.0518	0.0077	1.48e-11	0.0478753	0.00503728	2.016e-21	0.0026	0.0064	0.6781	Glycine levels;Uriry albumin excretion;Medication use (antithrombotic agents);Red cell distribution width;Cardiovascular disease;Uriry albumin excretion (no hypertensive medication);Mean corpuscular hemoglobin;Mean corpuscular hemoglobin concentration;Alcohol consumption (drinks per week) (MTAG);C-reactive protein levels;Uriry albumin-to-creatinine ratio;Alcohol consumption (drinks per week);Medi…
rs28929474	14	94844947	T	C	0.0203886	0.3262	0.0247	1.108e-39	-0.135589	0.0218271	5.233e-10	-0.0281	0.032	0.3811	Blood protein levels;Height;Breast size;Post bronchodilator FEV1/FVC ratio in smoking;Gallstone disease;Glucagon levels in response to oral glucose tolerance test (fasting);Alanine transamise levels;Heel bone mineral density;Post bronchodilator FEV1;Alcohol consumption (drinks per week);Post bronchodilator FEV1/FVC ratio;Fat-free mass;Metabolite levels (small molecules and protein measures);Alcoh…
rs34255979	19	46384830	T	C	0.119796	0.1185	0.0122	2.7e-22	0.01106	0.0080836	0.1712	-0.0094	0.0107	0.3802	Red cell distribution width
rs35368205	7	73017657	T	C	0.199727	0.0573	0.0095	1.892e-09	-0.0122108	0.00638979	0.05601	-0.0014	0.0082	0.866
rs3828944	7	6487156	C	T	0.241157	-0.0623	0.0089	2.389e-12	-0.0372311	0.00594142	3.696e-10	-0.0072	0.008	0.3678
rs41279738	1	110082551	G	T	0.0260773	0.1196	0.0202	3.316e-09	0.0239251	0.0154449	0.1214	-0.0081	0.0172	0.6387	Chronotype;Body fat percentage;Body mass index
rs41281265	22	40720704	G	A	0.351729	0.056	0.0079	9.763e-13	-0.00477183	0.00510983	0.3504	-0.0116	0.0072	0.1077
rs4148325	2	234673309	T	C	0.313828	0.0699	0.008	2.257e-18	0.00286199	0.00528032	0.5878	-0.0072	0.0068	0.2916	Bilirubin levels in extreme obesity;Bilirubin levels in tenofovir-treated HIV infection;Bilirubin levels;Serum bilirubin levels in metabolic syndrome;Total bilirubin levels in HIV-1 infection
rs4493564	4	77420407	G	A	0.353486	0.0518	0.008	8.838e-11	0.0300067	0.00511931	4.588e-09	0.0113	0.0071	0.1101
rs4681515	3	149212076	G	A	0.436794	-0.1152	0.0076	8.581e-52	0.0174113	0.00493798	0.0004219	0.0006	0.0068	0.9295
rs55932961	2	211549856	A	G	0.188154	-0.0546	0.0095	7.651e-09	-0.0269401	0.00641521	2.676e-05	-0.0053	0.0079	0.5064
rs55939540	11	1152577	A	G	0.0401865	0.1151	0.0189	1.113e-09	-0.00365736	0.0136922	0.7894	0.0234	0.0187	0.2102
rs56339318	6	105404562	C	A	0.104404	-0.087	0.0129	1.733e-11	-0.00191858	0.00817757	0.8145	-0.0179	0.0107	0.09492
rs56363382	11	69834473	T	C	0.0799832	0.1101	0.0137	7.238e-16	0.0109881	0.00899737	0.222	-0.0286	0.012	0.0176
rs59893339	8	96952176	G	C	0.135132	0.0697	0.011	2.143e-10	-0.0117549	0.00690915	0.08888	-0.0077	0.0094	0.4098
rs601338	19	49206674	A	G	0.491607	0.0903	0.0077	4.925e-32	0.0152516	0.0049848	0.002216	0.02	0.008	0.01274	Blood protein levels;Number of common colds;Medication use (HMG CoA reductase inhibitors);Blood metabolite levels;Gallstone disease;Blood metabolite ratios
rs60360195	2	235937268	T	A	0.200076	0.0518	0.0092	1.826e-08	-0.00072772	0.00609496	0.905	-0.0011	0.008	0.8886
rs62129966	19	48374950	A	C	0.164384	-0.1623	0.0107	9.123e-52	0.00300711	0.00693397	0.6645	0.0061	0.01	0.5438
rs6702549	1	154583102	C	T	0.479813	0.0529	0.0076	3.394e-12	0.0142969	0.0049279	0.003717	-0.0014	0.0065	0.8249
rs686030	9	15304782	A	C	0.141505	0.1304	0.0114	4.396e-30	-0.0032757	0.00745784	0.6605	0.0225	0.0096	0.01874	Metabolite levels (lipoprotein measures);Coenzyme Q10 levels;Gallstone disease;HDL cholesterol
rs686548	20	12973521	T	A	0.394986	-0.059	0.0078	3.772e-14	-0.0161965	0.00504057	0.001313	0.0036	0.007	0.6024	Serum metabolite ratios in chronic kidney disease
rs6916208	6	2303200	C	A	0.181499	-0.0647	0.0104	5.029e-10	-0.0158039	0.00647137	0.0146	-0.0078	0.009	0.3828
rs7012637	8	9173209	A	G	0.474765	-0.0443	0.0076	5.881e-09	0.0124329	0.00503475	0.01353	0.0011	0.0069	0.876	C-reactive protein levels;Glycine levels
rs708686	19	5840619	T	C	0.267141	0.0716	0.0083	9.473e-18	0.0114991	0.00551371	0.03702	0.0033	0.0075	0.6595	Vitamin B12 levels;Blood protein levels;Gallstone disease
rs714583	7	107473153	A	T	0.231027	-0.0872	0.0089	1.552e-22	-0.0100204	0.00581385	0.08479	0.0064	0.0076	0.3987
rs7314929	12	89870785	T	C	0.251575	0.0564	0.0088	1.776e-10	0.0175021	0.00566799	0.002016	-0.0138	0.0076	0.07018
rs735286	6	43744621	T	C	0.306802	0.0474	0.0084	1.539e-08	-0.00120032	0.00542724	0.825	-0.0038	0.0075	0.611
rs736730	2	219120255	T	C	0.436903	0.0504	0.0078	9.457e-11	-0.00415911	0.00515245	0.4195	-0.0031	0.0066	0.6415
rs7412	19	45412079	T	C	0.0810477	0.0878	0.0143	8.175e-10	-0.153684	0.00986593	1.039e-54	0.0076	0.0161	0.639	Blood protein levels;Systolic blood pressure;Lipid traits;High light scatter reticulocyte count;Medication use (salicylic acid and derivatives);Lipoprotein (a) levels;Metabolite levels (lipoprotein measures);Total cholesterol levels;Immature fraction of reticulocytes;Medication use (calcium channel blockers);High density lipoprotein cholesterol levels;Carotid intima media thickness;Red cell distr…
rs7599	19	36038390	G	A	0.366256	-0.057	0.0079	6.043e-13	0.004057	0.00511403	0.4276	-0.0125	0.0073	0.08598
rs7626199	3	56897363	C	T	0.457026	-0.0434	0.0076	1.257e-08	-0.0006506	0.00511724	0.8988	-0.0096	0.0068	0.1552
rs7802555	7	87130350	C	A	0.139488	-0.1681	0.0114	8.589e-49	0.0151627	0.0069613	0.02939	0.0096	0.0095	0.3141
rs9323382	14	62537047	G	A	0.185265	-0.0602	0.01	1.631e-09	0.0143882	0.00615729	0.01945	-0.0063	0.0083	0.4515
rs970548	10	46013277	C	A	0.247633	0.1061	0.0085	1.585e-35	0.00389841	0.00576247	0.4987	-0.0123	0.0074	0.09612	HDL cholesterol;High density lipoprotein cholesterol levels;Total cholesterol levels;Cholesterol, total;HDL cholesterol levels
rs983812	8	59384181	T	C	0.33705	-0.108	0.0079	1.336e-42	0.00091746	0.00517409	0.8593	-0.0035	0.0069	0.6124
rs115478735&	9	136149711	T	A	0.18566	0.0634	0.0096	4.019e-11	-0.0383358	0.00907986	2.421e-05	NA	NA	NA	Blood protein levels
rs8051062&	16	69551473	C	T	0.423969	-0.0441	0.0077	1.04e-08	0.00360955	0.00549475	0.5112	NA	NA	NA
rs62185132&	2	224683153	A	G	0.380209	0.0461	0.0079	5.075e-09	-0.00854951	0.00555886	0.124	NA	NA	NA
rs369298568&	18	55319032	C	T	0.124528	-0.0744	0.0118	2.608e-10	-0.01729	0.0104283	0.09732	NA	NA	NA
rs138844120&	10	21797567	AAG	A	0.303458	0.0507	0.0082	6.107e-10	-0.0154431	0.00636909	0.01532	NA	NA	NA
&IV not available in outcome_stroke GWAS
GSD, gallstone disease; CAD, coronary artery disease; SNP, single nucleotide polymorphisms; CHR, chromosome; BP, physical position of SNP (base-pairs); A1, effect allele; A2, alternative allele; EAF: effect allele frequency; Beta, effect allele beta coefficient.

## Sheet: ST2
Table S2. Data sources, sample sizes, number of IVs.
Traits	# IV	Sample size	R2 (%)	F statistics	Author	Ethnicity	Journal	Year
Exposures
GSD	62	Ncase = 43,639, Ncontrol = 506,798	4.74	129.04	Cameron J. Fairfield	European	Hepatology	2022
Outcome
Stroke	23	Ncase = 73,652, Ncontrol =1,234,808	0.33	41.83	Aniket Mishra	European	Nature	2022
CAD	241	Ncase = 181,522, Ncontrol = 984,168	2.88	75.4	Krishna G Aragam	~95% European	Nature Genetics	2022
GSD, gallstone disease; CAD, coronary artery disease.
We calculated the strength of instruments using the formula F = ((N-K-1)/K)(R2/(1-R2) ). An instrument was considered sufficiently strong if a corresponding F-statistic was larger than 10 . R2 (phenotypic variance explained by genetic instruments) were esitmated using minor allele frequency (Shim H et al. PLoS One. 2015; 10(4): e0120758.).

## Sheet: ST3
Table S3. The detailed search strategy for meta-analysis.
Search strategy for PubMed
1. ((((((((gallstone) OR (gallstones)) OR (cholelithiasis)) OR (gallbladder stones)) OR (gallbladder calculus)) OR (biliary tract stones)) OR (bile duct stones)) OR (choledocholithiasis)) OR (cholecystectomy)
2. ((((((((((((((((Coronary heart disease) OR (CHD)) OR (coronary artery disease)) OR (CAD)) OR (coronary disease)) OR (heart disease)) OR (coronary atherosclerosis)) OR (coronary artherosclerosis)) OR (Angina)) OR (myocardial infarction)) OR (ischemic heart disease)) OR (acute coronary syndrome)) OR (ischemic heart failure)) OR (heart failure)) OR (ischemic cardiomyopathy)) OR (stroke)) OR (card…
3. (((((((((cohort) OR (cohort study)) OR (nested case-control)) OR (trial)) OR (prospective)) OR (follow-up)) OR (registry)) OR (record linkage)) OR (longitudinal)) OR (incidence)
4. ((((((((((((((((((((Odds ratio) OR (OR)) OR (hazard risk)) OR (hazard ratio)) OR (HR)) OR (relative risk)) OR (RR)) OR (rate ratio)) OR (P)) OR (P value)) OR (P=)) OR (association)) OR (associated)) OR (confidence interval)) OR (CI)) OR (censor)) OR (Kaplan-Meier)) OR (Cox model)) OR (Proportional hazard model)) OR (log-rank)) OR (survival analysis)
Search strategy for Embase
1. “gallstone” OR “gallstones” OR “cholelithiasis” OR “gallbladder stones” OR “gallbladder calculus” OR “biliary tract stones” OR “bile duct stones” OR “choledocholithiasis” OR “cholecystectomy”
2. “Coronary heart disease” OR “CHD” OR “coronary artery disease” OR “CAD” OR “coronary disease” OR “heart disease” OR “coronary atherosclerosis” OR “coronary artherosclerosis” OR “Angina” OR “myocardial infarction” OR “ischemic heart disease” OR “acute coronary syndrome” OR “ischemic heart failure” OR “heart failure” OR “ischemic cardiomyopathy” OR “stroke” OR “cardiovascular disease”
3. “cohort” OR “cohort study” OR “nested case-control” OR “trial” OR “prospective” OR “follow-up” OR “registry” OR “record linkage” OR “longitudinal” OR “incidence”
4. “Odds ratio” OR “OR” OR “hazard risk” OR “hazard ratio” OR “HR” OR “relative risk” OR “RR” OR “rate ratio” OR “P” OR “P value” OR “P=” OR “association” OR “associated” OR “confidence interval” OR “CI” OR “censor” OR “Kaplan-Meier” OR “Cox model” OR “Proportional hazard model” OR “log-rank” OR “survival analysis”

## Sheet: ST4
Table S4. STROBE-MR checklist of recommended items to address in reports of Mendelian randomization studies.
Item No.	Section	Checklist item	Page No.	Relevant text from manuscript
1	TITLE and ABSTRACT	Indicate Mendelian randomization (MR) as the study’s design in the title and/or the abstract if that is a main purpose of the study	NA
	INTRODUCTION
2	Background	Explain the scientific background and rationale for the reported study. What is the exposure? Is a potential causal relationship between exposure and outcome plausible? Justify why MR is a helpful method to address the study question	3	Gallstone disease (GSD) and cardiovascular disease (CVD) are both common and costly global public health issues, of which comorbidity has long been documented (1-4). In a large meta-analysis of prospective studies involving over 1.2 million participants, an increased risk of CVD events has been reported among GSD patients (pooled hazard ratio [HR] = 1.23, 95% confidence interval [CI] = 1.16–1.30).
3	Objectives	State specific objectives clearly, including pre-specified causal hypotheses (if any). State that MR is a method that, under specific assumptions, intends to estimate causal effects	4	Such analysis features in several analytic aspects: genetic correlation analysis to estimate overall and local genetic correlation, cross-trait meta-analysis and transcriptome-wide association study (TWAS) to identify potential pleiotropic loci, and Mendelian randomizations (MR) to make causal inferences
	METHODS
4	Study design and data sources	Present key elements of the study design early in the article. Consider including a table listing sources of data for all phases of the study. For each data source contributing to the analysis, describe the following:
	a)	Setting: Describe the study design and the underlying population, if possible. Describe the setting, locations, and relevant dates, including periods of recruitment, exposure, follow-up, and data collection, when available.	4	The overall study design is shown in Figure 1.
			4-5	Exposure: The hitherto largest GWAS of GSD was obtained from meta-analyzing data of UK Biobank (UKB) and FinnGen, comprising 550,437 European individuals (43,639 cases and 506,798 controls)
				Outcome: Two most common CVD events, stroke and CAD, were included in our study. GWAS summary data of stroke was obtained from the multi-ancestry meta-analyzing data of GIGASTROKE Consortium, among which 1,308,460 were European individuals (73,652 cases and 1,234,808 controls). GWAS summary data of CAD was conducted meta-analyzing data across nine studies, totaling 181,522 cases and 984,168 contr…
	b)	Participants: Give the eligibility criteria, and the sources and methods of selection of participants. Report the sample size, and whether any power or sample size calculations were carried out prior to the main analysis		Data sources, sample sizes, number of IVs. (Supplementary Table 2)
	c)	Describe measurement, quality control and selection of genetic variants	4	Independent top-associated SNPs reaching genome-wide significance (P < 5×10-8) after removing SNPs in LD (r2 ＞ 0.25 across a 250 kb window) were identified. We extracted relevant information of 62 GSD-associated index SNPs for instrumental variables (IVs) as well as downloaded full set summary statistics. The effect size and relevant information of GSD IVs are shown in Supplementary Table 1.
	d)	For each exposure, outcome, and other relevant variables, describe methods of assessment and diagnostic criteria for diseases	NA
	e)	Provide details of ethics committee approval and participant informed consent, if relevant	NA
5	Assumptions	Explicitly state the three core IV assumptions for the main analysis (relevance, independence and exclusion restriction) as well assumptions for any additional or sensitivity analysis	9-10	Sensitivity analyses explained
6	Statistical methods: main analysis	Describe statistical methods and statistics used
	a)	Describe how quantitative variables were handled in the analyses (i.e., scale, units, model)	NA
	b)	Describe how genetic variants were handled in the analyses and, if applicable, how their weights were selected	NA
	c)	Describe the MR estimator (e.g. two-stage least squares, Wald ratio) and related statistics. Detail the included covariates and, in case of two-sample MR, whether the same covariate set was used for adjustment in the two samples	9	CAUSE
	d)	Explain how missing data were addressed	NA
	e)	If applicable, indicate how multiple testing was addressed	9	A P-threshold of 0.05/2 (number of CVD phenotypes) was defined as statistical significance.
7	Assessment of assumptions	Describe any methods or prior knowledge used to assess the assumptions or justify their validity	NA
8	Sensitivity analyses and additional analyses	Describe any sensitivity analyses or additional analyses performed (e.g. comparison of effect estimates from different approaches, independent replication, bias analytic techniques, validation of instruments, simulations)	9	Complementary to CAUSE, inverse-variance weighted (IVW), MR-Egger regression and weighted median approach were performed to examine the robustness and consistency of results under relaxed model assumptions.
			9-10	We conducted several important sensitivity analyses to validify MR results, including (i) the exclusion of palindromic IVs (36); (ii) the exclusion of pleiotropic IVs; and (iii) the reverse-direction MR to rule out reverse causality.
9	Software and pre-registration
	a)	Name statistical software and package(s), including version and settings used	9-10	MR analyses were conducted using packages CAUSE (version 1.2.0) and TwoSampleMR (version 0.5.6) in R (version 4.2.1).
	b)	State whether the study protocol and details were pre-registered (as well as when and where)	NA
	RESULTS
10	Descriptive data
	a)	Report the numbers of individuals at each stage of included studies and reasons for exclusion. Consider use of a flow diagram	NA
	b)	Report summary statistics for phenotypic exposure(s), outcome(s), and other relevant variables (e.g. means, SDs, proportions)		Supplementary Table 2
	c)	If the data sources include meta-analyses of previous studies, provide the assessments of heterogeneity across these studies	NA
	d)	For two-sample MR:	9-10	i. We used two different data sources for exposure (GSD) and outcome(CAD and stroke), which were both from European populations.
		i. Provide justification of the similarity of the genetic variant-exposure associations between the exposure and outcome samples		ii. Due to the use of summary-level statistics we were not able to identify individuals who overlap between the exposure and outcome.
		ii. Provide information on the number of individuals who overlap between the exposure and outcome studies
11	Main results
	a)	Report the associations between genetic variant and exposure, and between genetic variant and outcome, preferably on an interpretable scale		Supplementary Table 1.
	b)	Report MR estimates of the relationship between exposure and outcome, and the measures of uncertainty from the MR analysis, on an interpretable scale, such as odds ratio or relative risk per SD difference	13-14	As shown in Figure 5, no causal effect of genetically predisposed GSD on stroke was observed (ORCAUSE = 1.00, 95%CI = 0.97-1.03). As for CAD, a consistent null result was observed (ORCAUSE = 1.01, 95%CI=0.98-1.04).
	c)	If relevant, consider translating estimates of relative risk into absolute risk for a meaningful time period	NA
	d)	Consider plots to visualize results (e.g. forest plot, scatterplot of associations between genetic variants and outcome versus between genetic variants and exposure)		Figure 5.
12	Assessment of assumptions
	a)	Report the assessment of the validity of the assumptions	9	An effect estimate was determined as putative causal if it was statistically significant in CAUSE and remained directionally consistent across other analyses.
	b)	Report any additional statistics (e.g., assessments of heterogeneity across genetic variants, such as I2, Q statistic or E-value)		we estimated the phenotypic variance explained by IVs (R2) as well as calculated the F-statistics to test the strength of IVs (Supplementary Table 2)
13	Sensitivity analyses and additional analyses
	a)	Report any sensitivity analyses to assess the robustness of the main results to violations of the assumptions	9 9	Complementary to CAUSE, inverse-variance weighted (IVW), MR-Egger regression and weighted median approach were performed to examine the robustness and consistency of results under relaxed model assumptions.
				We conducted several important sensitivity analyses to validify MR results, including (i) the exclusion of palindromic IVs; (ii) the exclusion of pleiotropic IVs; and (iii) the reverse-direction MR to rule out reverse causality.
	b)	Report results from other sensitivity analyses or additional analyses	13-14	This estimate did not alter in IVW (OR = 0.99, 95%CI = 0.96-1.01), MR-Egger regression (OR = 1.00, 95%CI = 0.96-1.04) or weighted median approach (OR = 0.98, 95%CI = 0.94-1.01). Sensitivity analysis removing pleiotropic SNPs or palindromic SNPs revealed null findings. As for CAD, a consistent null result was observed (ORCAUSE = 1.01, 95%CI=0.98-1.04; ORIVW =0.94, 95%CI=0.89-0.99; ORMR-Egger =0.92…
	c)	Report any assessment of direction of causal relationship (e.g., bidirectional MR)	14	In the reverse-direction MR, genetic predisposition to stroke or CAD did not seem to affect GSD risk (Supplementary Figure 2).
	d)	When relevant, report and compare with estimates from non-MR analyses	2 14-15	After a careful adjustment of confounders or considering lag time using UKB data, no significant phenotypic effect of GSD on CVD was detected (GSD-stroke: hazard ratio [HR] = 0.95, 95%CI = 0.83-1.09; GSD-CAD: HR =0.98, 95%CI = 0.91-1.06), further supporting MR findings.
	e)	Consider additional plots to visualize results (e.g., leave-one-out analyses)	NA
	DISCUSSION
14	Key results	Summarize key results with reference to study objectives	15	In our downstream MR analysis (the first GSD-CVD MR to date) performed to explore these alternatives, we identified no causal relationship.
15	Limitations	Discuss limitations of the study, taking into account the validity of the IV assumptions, other sources of potential bias, and imprecision. Discuss both direction and magnitude of any potential bias and any efforts to address them	18	Third, the power of our MR analyses could still be limited by sample size, case proportion, and heritability of IVs, causing the overall null findings. However, by utilizing the most updated GWAS, our overall statistical power was considerably improved. We had 80% power at an α-level of 0.05 to detect an association of 18% change for the risk of stroke and 2% change for the risk of CAD with GSD.
16	Interpretation
	a)	Meaning: Give a cautious overall interpretation of results in the context of their limitations and in comparison with other studies	15-16	In our downstream MR analysis (the first GSD-CVD MR to date) performed to explore these alternatives, we identified no causal relationship. Meanwhile, based on the large-scale rich data from the prospective UKB cohort, we found no phenotypic association between GSD and CVD either, which collided with previous observational studies supporting an overall significant association. For example, our me…
	b)	Mechanism: Discuss underlying biological mechanisms that could drive a potential causal relationship between the investigated exposure and the outcome, and whether the gene-environment equivalence assumption is reasonable. Use causal language carefully, clarifying that IV estimates may provide causal effects only under certain assumptions	16	We identified multiple pleiotropic loci, suggesting that the previously reported phenotypic links could be largely explained by common biological mechanisms.
	c)	Clinical relevance: Discuss whether the results have clinical or public policy relevance, and to what extent they inform effect sizes of possible interventions	17-18	First, we provide evidence suggesting that GSD is very unlikely to pose a direct effect on the risk of CVD, implying that the treatment of GSD may not confer additional substantial cardiovascular health benefits, which partly supports the previous findings on that individuals with gallbladder removal did not benefit from a lowered CVD risk (6). From a broader public health perspective, risk asses…
17	Generalizability	Discuss the generalizability of the study results (a) to other populations, (b) across other exposure periods/timings, and (c) across other levels of exposure	18	First, the characteristics of GSD vary across races (59). However, our findings were restricted to European ancestry population, limiting generalizability to other ethnicities.
	OTHER INFORMATION
18	Funding	Describe sources of funding and the role of funders in the present study and, if applicable, sources of funding for the databases and original study or studies on which the present study is based	23	This study was supported by the National Key R&D Program of China (2022YFC3600600, 2022YFC3600604), the National Natural Science Foundation of China (U22A20359, 81874283, 81673255), the Recruitment Program for Young Professionals of China, the Promotion Plan for Basic Medical Sciences and the Development Plan for Cutting-Edge Disciplines, Sichuan University, and other Projects from West China Sch…
19	Data and data sharing	Provide the data used to perform all analyses or report where and how the data can be accessed and reference these sources in the article. Provide the statistical code needed to reproduce the results in the article, or report whether the code is publicly accessible and if so, where	23	GWAS summary statistics for stroke are publicly available from the GWAS Catalog (GCST90104534–GCST90104563). GWAS summary statistics for CAD are publicly available from GWAS Catalog (GCST90132314). GWAS summary statistics for GSD were applied by the corresponding authors.
20	Conflicts of Interest	All authors should declare all potential conflicts of interest	23	All authors declare no competing interests.
This checklist is copyrighted by the Equator Network under the Creative Commons Attribution 3.0 Unported (CC BY 3.0) license.

## Sheet: ST5
Table S5. Characteristics of included studies in meta analysis.
Author	Year	Region	Study design	Sample size	Female (%)	Number of GSD	GSD diagnosis	CVD definition	Follow-up Years	Confounders adjustment	Effect size (95%CI)	Quality assessment
												Selection	Comparability	Outcome	Total
Bortnichak et al.(1)	1985	United States	Prospective cohort	2208	0	180	cholecystectomy,medical records	CHD	26	diabetes, left ventricular hypertrophy, serum cholesterol, age, length of follow-up, systolic blood pressure, Framingham Relative Weight, cigarette smoking	1.75 (1.13,2.69)	4	2	2	8
Bortnichak et al.(2)	1985	United States	Prospective cohort	2500	100	322	cholecystectomy,medical records	CHD	26	diabetes, left ventricular hypertrophy, serum cholesterol, age, length of follow-up, systolic blood pressure, Framingham Relative Weight, cigarette smoking	0.70 (0.40,1.24)	4	2	2	8
Olaiya et al.	2013	China	retrospective cohort study	34905	56.2	6981	GSD, National database linkage (ICD-9)	CVD, Stroke, CHD, HF	6	age, gender, peripheral vascular disease, chronic obstructive pulmonary disease, diabetes mellitus, hyperlipidemia, hypertension, alcoholism, chronic liver disease, and anemia.	CVD:1.32 (1.22,1.43) CVD_F 1.35 (1.22-1.50) CVD_M 1.29 (1.15-1.44) CHD:1.42 (1.28-1.58) Stroke:1.15 (1.01,1.32) HF:1.31 (1.00-1.73)	4	2	2	8
Wei et al.	2014	China	retrospective cohort study	406536	50.7	135512	GSD,National database linkage (ICD-9)	Stroke	7-10	age, sex and history of hypertension, diabetes, coronary heart disease, atrial fibrillation, and hyperlipidemia.	1.29 (1.26-1.32) F 1.28 (1.23-1.32) M 1.30 (1.26-1.34)	4	2	2	8
Lv et al.	2015	China	Prospective cohort	487373	59.1	28345	GSD, Self-report	IHD	7.2	age; sex ; level of education; marital status; alcohol consumption; smoking status; physical activity; intake frequencies of red meat, fresh fruits, and vegetables; prevalent hypertension; prevalent diabetes mellitus; family history of heart attack; menopausal status (for women only); BMI	1.23 (1.17−1.28) F 1.27 (1.20−1.34) M 1.11 (1.02−1.22)	3	2	2	7
Wirth et al.	2015	German	Prospective cohort	46468	59	4828	GSD, Self-report	CVD, MI and stroke	8.2	sex, study centre, educational achievement, physical activity, smoking habits, alcohol intake, body mass index, waist circumference, and prevalent hypertension and hyperlipidemia	GSD:1.24 (1.02, 1.50) cholecystectomy:1.32 (1.05, 1.65)	3	2	2	7
Zheng et al.(1)	2016	United States	Prospective cohort	112520	100	8796	GSD, Self-report	CHD	30	age, race, family history of MI, marital status, smoking status, BMI, physical activity, diabetes mellitus, hypertension, hypercholesterolemia, regular use of aspirin, daily intake of alcohol, daily intake of the energy-adjusted dietary cholesterol, 2010 Alternate Healthy Eating Index, and daily energy intake;For women, menopausal status (yes/no), postmenopausal hormone uses (yes/no), and uses of…	1.15 (1.10−1.21)	3	2	2	7
Zheng et al.(2)	2016	United States	Prospective cohort	112919	100	5227	GSD, Self-report	CHD	22		1.33 (1.17−1.51)	3	2	2	7
Zheng et al.(3)	2016	United States	Prospective cohort	43703	0	1449	GSD, Self-report	CHD	25		1.11 (1.04−1.20)	3	2	2	7
Shabanzdeh et al.	2017	Denmark	Prospective cohort	5496	49.6	504	GSD proven by ultrasound or cholecystectomy	CVD and subgroups of coronary artery, cerebrovascular, and peripheral artery disease	32	Age, sex, cohort, BMI, S B P, D B P, non- HDL cholesterol, HDL, smoking, alcohol consumption, diet, physical activity, social group	CVD: 1.36 (1.17;1.59) CAD:1.34 (1.10;1.64) Cerebrovascular disease:1.22 (0.97;1.52)	4	2	3	9
Kim et al.	2018	Korea	retrospective cohort	415430	50.7	146928	cholecystectomy,medical records	heart disease (CHF,MI, AF)	5	age, sex, income, place of residence, DM, hypertension, dyslipidemia, smoking, drinking, regular exercise, BMI	1.40 (1.36, 1.44) MI:1.06 (0.98, 1.14)	3	2	3	8
IHD, ischemic heart disease; CVD, cardiovascular disease; CHD, coronary heart disease; HF,heart failure; MI:myocardial infarction; AF: atrial fibrillation; CHF: Congestive heart failure

## Sheet: ST6
Table S6.Subgroup analyses for relationship between GSD and CVD.
Group	Estimates (95%CI)	Studies	I2 (%)	P(heterogeneity)	P interaction
Follow-up(year)
>10	1.21 (1.10,1.33)	6	0.7	<0.01	0.18
≦10	1.31 (1.24,1.38)	5	0.87	<0.01
Sex
Female	1.25 (1.18,1.33)	6	0.76	<0.01	0.64
Male	1.22 (1.11,1.34)	5	0.85	<0.01
Study design
Prospective cohort	1.21 (1.14,1.29)	8	0.65	<0.01	0.03
Retrospective cohort	1.34 (1.26,1.42)	3	0.89	<0.01
GSD diagnosis
Self-report	1.19 (1.13,1.26)	5	0.63	0.03	0.02
ICD records	1.29 (1.26,1.32)	2	0	0.59
cholecystectomy	1.41 (1.13,1.76)	4	0.66	0.03

## Sheet: ST7
Table S7. Significant local regions after correcting for multiple testing (P < 0.05/2,353).
Regions	CHR	Number of SNPs	Local genetic covariance	Variance	P-value	Cytoband
Gallstone disease and stroke
19:48697961-49485758	19	330	0.00044995	6.90281e-09	6.10644e-08	19q13.33
Gallstone disease and coronary artery disease
4:1478711-3612028	4	631	0.000184506	1.69554e-09	7.43619e-06	4p16.3
19:48697961-49485758	19	330	0.000153343	1.01318e-09	1.4539e-06	19q13.33

## Sheet: ST8
Table S8. Genome-wide significant SNPs identified by cross-trait meta-analysis between gallstone disease and stroke (P-CPASSOC < 5×10-8, single trait P-value < 1×10-3, clumping r2=0.2)
SNP	A1	A2	BETA		P_GSD	P_stroke	P_CPASSOC	Genomic coordinates	Gene
			GSD	Stroke
Known shared SNPs
rs11244061	T	C	0.0621	0.0507	1.6e-07	5.52e-07	5.47e-11	chr9:136153981..136339755	ABO
rs1132054	T	C	0.0463	0.0243	1.7e-09	0.0003975	1.52e-08	chr19:49102399..49116359	SULT2B1;FAM83E
rs56266464	A	G	0.6986	-0.0508	0	0.0002102	0	chr2:44052833..44094845	ABCG5
rs75325732	G	A	0.1611	-0.06	2.26e-19	0.0001544	8.78e-18	chr3:149181863..149210256	TM4SF4
Novel shared SNPs
rs2627316	G	A	0.0275	-0.0299	0.0003255	3.17e-06	4.78e-08	chr15:80984293..81066058	ABHD17C
GSD, gallstone disease.

## Sheet: ST9
Table S9. Genome-wide significant SNPs identified by cross-trait meta-analysis between gallstone disease and coronary artery disease. (P-CPASSOC < 5×10-8, single trait P-value < 1×10-3, clumping r2=0.2)
SNP	A1	A2	BETA		P_GSD	P_CAD	P_CPASSOC	Genomic coordinates	Gene
			GSD	CAD
Known shared SNPs
rs1015511	G	A	0.0257	-0.0272792	0.0009149	4.555e-08	6.61988e-10	chr7:113990352..114287116	FOXP2
rs10200379	A	C	-0.0349	-0.0231729	4.348e-06	2.575e-06	1.41712e-08	chr2:144151161..144195753	ARHGAP15;AC096558.1;RP11-570L15.2
rs10423928	A	T	-0.0597	-0.0328976	2.31e-10	1.117e-07	1.17704e-11	chr19:46157046..46214297	GIPR;MIR642A
rs11012726	C	T	0.0501	-0.0208562	8.764e-10	0.0001291	8.87338e-10	chr10:21700040..22145688	-
rs11244061	T	C	0.0621	0.0465485	1.597e-07	7.893e-09	3.29762e-12	chr9:136149711..136339755	ABO
rs11556924	T	C	-0.0312	-0.0498172	7.629e-05	3.777e-21	1.46733e-25	chr7:129630585..129712524	ZC3HC1;RNA5SP245;RP11-306G20.1
rs1169307	C	T	-0.0572	-0.02229	1.632e-13	2.408e-05	8.91807e-14	chr12:121197124..121489657	HNF1A;C12orf43;RP11-216P16.2
rs1177562	T	C	0.0286	0.0329025	0.000265	7.603e-11	2.49534e-13	chr11:118901614..118961231	VPS11
rs12500824	G	A	0.0518	0.0302666	9.342e-11	3.152e-09	8.46189e-14	chr4:77364799..77439979	SHROOM3;AC112249.1
rs12916	C	T	0.0283	-0.0284203	0.0002361	1.305e-08	8.10795e-11	chr5:74380959..74656539	HMGCR;CTD-2235C13.3
rs13306736	T	C	0.0258	-0.0316271	0.0009346	6.92e-10	5.12651e-12	chr17:17502222..18035019	SREBF1
rs13427362	G	A	0.3528	0.0335959	4.69e-142	0.0005077	2.21e-157	chr2:43950137..44049120	ABCG5
rs17424122	A	T	-0.2457	0.0572724	7.705e-51	1.243e-07	2.79057e-55	chr2:44075217..44085035	ABCG8
rs2244608	G	A	-0.0812	-0.0484566	2.292e-23	2.354e-20	2.51452e-32	chr12:121189116..121485336	HNF1A;HNF1A-AS1
rs2371015	T	C	0.028	0.0245976	0.0003763	1.413e-06	3.49152e-08	chr2:211547400..211657917	-
rs249159	G	A	-0.0316	0.0290088	0.0006346	6.599e-07	1.34191e-08	chr12:95323772..95330273	NDUFA12
rs2596448	A	G	0.0352	0.0288931	9.283e-05	2.524e-06	3.99964e-08	chr6:31436476..31440651	HCP5
rs28399657	G	A	0.0744	0.0940871	0.0009535	4.589e-09	6.00216e-11	chr19:45295886..45318351	BCAM
rs28538967	C	G	0.0525	0.0428395	3.544e-05	1.052e-06	9.67398e-09	chr9:136214276..136330428	RPL7A;MED22;SNORD36A;SNORD36B;SURF1;SNORD24;SNORD36C;SNORD36
rs2857597	A	T	0.0328	0.0315876	0.0002962	8.524e-08	1.11249e-09	chr6:31563429..31919578	AIF1;PRRC2A;BX511262.2
rs28601761	G	C	0.0518	0.0478753	1.48e-11	2.016e-21	2.08344e-29	chr8:126447308..126523523	RP11-136O12.2
rs28929474	T	C	0.3262	-0.135589	1.108e-39	5.233e-10	4.13245e-43	chr14:94672731..94877868	SERPINA1
rs3130283	C	A	0.0575	-0.0422001	5.496e-07	1.368e-08	6.80287e-12	chr6:31643399..32626786	EGFL8;AGPAT1;PPT2-EGFL8;PPT2;XXbac-BCX105D18.9
rs36120341	T	C	0.0755	0.0330349	2.717e-21	3.017e-10	2.34849e-22	chr19:46162099..46374916	FBXO46
rs3777891	T	C	-0.0279	0.0308613	0.0008387	8.301e-09	9.1762e-11	chr6:134211282..134211282	TCF21;RP3-323P13.2
rs429358	C	T	-0.0556	-0.091423	1.02e-07	3.732e-38	3.78186e-47	chr19:45387459..45428234	APOE;TOMM40
rs4299376	T	G	0.2718	-0.0485561	6.51e-212	1.384e-19	4.26913e-238	chr2:44070639..44100169	ABCG8
rs4662330	C	T	-0.0387	0.0463305	0.000234	7.299e-12	1.12675e-14	chr2:144146256..144266504	ARHGAP15;AC096558.1;RP11-570L15.2
rs4681515	G	A	-0.1152	0.0174113	8.581e-52	0.0004219	1.42626e-56	chr3:149181182..149228017	TM4SF4;RP11-278L15.6
rs4724806	C	G	-0.0619	0.0373095	3.29e-12	3.361e-10	8.91939e-16	chr7:6377836..6488097	DAGLB;KDELR2
rs476828	C	T	0.0327	-0.0327892	0.0003265	1.433e-08	1.05545e-10	chr18:57730096..57911330	-
rs55932961	A	G	-0.0546	-0.0269401	7.651e-09	2.676e-05	9.82176e-09	chr2:211540507..211652153	-
rs56158042	A	G	0.0356	-0.0308122	1.618e-05	1.818e-08	3.81489e-11	chr12:121432117..121455589	OASL;C12orf43
rs6088595	A	T	0.0273	0.0329964	0.0004492	9.892e-11	4.73361e-13	chr20:32903904..33757180	NCOA6
rs7257321	G	T	0.064	-0.0277462	5.762e-11	1.884e-05	4.52135e-11	chr19:46224557..46376217	FBXO46
rs7412	T	C	0.0878	-0.153684	8.175e-10	1.039e-54	3.59508e-68	chr19:45232161..45436657	APOE
rs75331444	A	G	0.7295	-0.0781176	0	5.065e-14	0	chr2:44054991..44094845	ABCG5;ABCG8
rs7590687	C	T	0.1633	0.0335976	2.212e-27	0.0006763	3.88353e-29	chr2:44077225..44077225	ABCG8
rs7598542	C	G	0.2262	-0.0493942	2.82e-144	1.009e-12	2.12515e-161	chr2:44081092..44099582	ABCG8
rs964184	C	G	0.0376	-0.058263	0.0007491	4.409e-17	2.24778e-20	chr11:116586283..116990851	ZNF259;AP006216.11;AP006216.10
Novel shared SNPs
rs10167465	A	G	0.0339	-0.0247852	1.546e-05	1.432e-06	7.61133e-09	chr2:43369767..43397614	THADA
rs12148761	T	C	0.0314	0.0258011	8.682e-05	6.483e-07	7.49074e-09	chr15:77301357..77591777	TSPAN3
rs2853676	C	T	-0.0317	-0.0293548	0.000269	2.916e-07	4.51701e-09	chr5:1286516..1297918	TERT
rs4149308	T	C	-0.0403	0.0394019	0.0009714	2.526e-07	5.33089e-09	chr9:107585016..107604394	ABCA1
rs4896605	T	A	-0.0268	0.0237439	0.0004265	1.865e-06	4.0234e-08	chr6:143178021..143228935	HIVEP2
rs59950280	A	G	0.0399	0.0286467	1.305e-06	8.987e-08	1.33221e-10	chr4:3443931..3473751	HGFAC
rs603424	A	G	-0.0523	0.0286135	9.059e-07	8.851e-06	3.16962e-08	chr10:102075479..102075479	PKD2L1
rs738409	G	C	-0.0477	0.0256581	2.398e-07	1.127e-05	2.69099e-08	chr22:44324727..44379565	PNPLA3
rs762861	C	G	0.0359	0.027068	5.134e-05	2.417e-06	3.13943e-08	chr4:3442011..3473139	RGS12;HGFAC
GSD, gallstone disease; CAD, coronary artery disease.

[truncated: 12 more sheets: ST10, ST11, ST12, ST13, ST14, ST15, ST16, ST17, ST18, ST19, ST20, ST21]
